# Supplementary material for: A retrospective review of the two-step tuberculin skin test in dialysis patients
Source: Can J Kidney Health Dis. 2016 Jun 7;3:28. doi: 10.1186/s40697-016-0119-4 (PMC4895873; doi:10.1186/s40697-016-0119-4)
Supplement: Additional file 1: — Contingency tables. 2 x 2 table describing the number of patients in each test category for the tuberculin skin test and chest x ray. (XLS 24 kb) [file 40697_2016_119_MOESM1_ESM.xls]

## Sheet: Contingency Tables
	5mm Induration TST Cut-Off
		Abnormal Chest Xray	Normal Chest Xray	Total
	TST Positive	14	45	59		PPV	0.237288
	TST Negative	87	319	406		NPV	0.214286
	Total	101	364	465
	Sensitivity	0.138614
	Specificity	0.876374
	Likelihood Ratio Positive	1.12123
	Likelihood Ratio Negative	0.982898
	10mm Induration TST Cut-Off
		Abnormal Chest Xray	Normal Chest Xray	Total
	TST Positive	12	31	43		PPV	0.27907
	TST Negative	89	333	422		NPV	0.2109
	Total	101	364	465
	Sensitivity	0.118812
	Specificity	0.914835
	Likelihood Ratio Positive	1.39508
	Likelihood Ratio Negative	0.963221
	*Excludes 18 patients without Chest Xray Data
